# Supplementary material for: Genetic Diversity of Bubalus bubalis in Germany and Global Relations of Its Genetic Background
Source: Front Genet. 2021 Jan 22;11:610353. doi: 10.3389/fgene.2020.610353 (PMC7863760; doi:10.3389/fgene.2020.610353)
Supplement: Supplementary Table 2 — Wright’s Fixation Index (FST) matrix computed with 36,014 SNPs in 22 buffalo populations. [file Table_2.XLSX]

## Sheet: Sheet1
Table S2: Wright’s Fixation Index (FST) matrix computed with 36,014 SNPs in 22 buffalo populations. Abbreviations and sample numbers are specified in Figure 1.
Ger_Wies	Ger_Born	Ger_Stad	Ger_Jut	Ita_Deng	Ita_Colli	Mozamb	Bul_Colli	Bul_Noce	Hun_HT	Hun_Csak	Hun_Tisz	Rom_Mera	Rom_Colli	Rom_Serc	Brazil	Colombia	Egypt	Turkey	Iran	India	Pakistan
0
0.03813	0
0.06147	0.03263	0
0.12562	0.10862	0.10482	0
0.05628	0.04418	0.04718	0.1074	0
0.08157	0.06137	0.05669	0.12483	0.06095	0
0.13048	0.11099	0.11073	0.17427	0.11349	0.06926	0
0.05767	0.06046	0.0799	0.10664	0.06784	0.09207	0.14273	0
0.07903	0.0821	0.09944	0.10798	0.08093	0.09582	0.13896	0.03232	0
0.08528	0.09122	0.11529	0.17275	0.09979	0.13446	0.18672	0.09504	0.11072	0
0.08083	0.08707	0.11156	0.16998	0.09596	0.13003	0.18219	0.09066	0.10674	0.00836	0
0.11324	0.11786	0.14155	0.20142	0.12809	0.1628	0.21794	0.12873	0.13958	0.08348	0.06467	0
0.03569	0.04343	0.07626	0.13369	0.06513	0.09206	0.14281	0.05313	0.07569	0.0616	0.05634	0.09375	0
0.05731	0.06265	0.08892	0.13971	0.08746	0.09307	0.15038	0.05891	0.07544	0.09098	0.08596	0.12289	0.03632	0
0.08005	0.0936	0.12271	0.15599	0.09779	0.12825	0.17582	0.07739	0.08921	0.1157	0.11292	0.14817	0.07105	0.09093	0
0.0781	0.07481	0.08854	0.12005	0.07544	0.0985	0.14487	0.04451	0.0589	0.11156	0.10676	0.14154	0.07456	0.08879	0.10063	0
0.057	0.05513	0.0695	0.10135	0.05672	0.07783	0.12547	0.01995	0.03747	0.09295	0.0882	0.1248	0.05529	0.06767	0.08021	0.01895	0
0.08382	0.08316	0.09954	0.13251	0.08302	0.11602	0.16703	0.05495	0.06816	0.11592	0.11201	0.14787	0.08052	0.09642	0.1048	0.06259	0.04356	0
0.06788	0.06753	0.084	0.11684	0.06633	0.09926	0.14655	0.03841	0.05346	0.09917	0.0943	0.12991	0.06283	0.07765	0.08932	0.04747	0.02863	0.03705	0
0.08101	0.08101	0.09664	0.12671	0.07713	0.11468	0.16075	0.05252	0.066	0.11013	0.10532	0.13949	0.07679	0.09508	0.09933	0.05944	0.04174	0.04659	0.01457	0
0.06096	0.06249	0.08166	0.10691	0.06623	0.09654	0.15267	0.00415	0.02591	0.10058	0.09598	0.1365	0.05866	0.07174	0.08074	0.02859	0.00514	0.04521	0.02774	0.04062	0
0.06819	0.0684	0.08377	0.10826	0.06829	0.09903	0.14103	0.0268	0.04404	0.09749	0.0932	0.12562	0.06489	0.07969	0.086	0.03003	0.01339	0.0442	0.03068	0.04133	0.00786	0
