# Supplementary material for: Genetic Diversity of Bubalus bubalis in Germany and Global Relations of Its Genetic Background
Source: Front Genet. 2021 Jan 22;11:610353. doi: 10.3389/fgene.2020.610353 (PMC7863760; doi:10.3389/fgene.2020.610353)
Supplement: Supplementary Table 3 — List of potential candidate genes and relative functional annotation found in ROH hotspots region in German buffalo populations: (a) Mecklenburg-Western Pomerania, (b) Brandenburg, (c) Lower Saxony, (d) Saxony. [file Table_3.XLSX]

## Sheet: (a) Mecklenburg West Pomerania
Table S3(a).List of potential candidate genes and relative functional annotation found in ROH hotspots region in Mecklenburg-Western Pomerania buffalo populations (Ger_Born).
Population	Chr	N. SNP	Range Genome pos.	Region (Mb)	N. Animals	Percentage	Gene_ID	Gene Funtional Annotation (DAVID V6.8)
Ger_Born	2	4	133343560-133460835	0.117275	11	42.3077	CAVIN2	Calcium-independent phospholipid-binding protein whose expression increases in serum-starved cells
		3	133343560-133417694	0.074134			MYO1B	Post-Golgi vesicle-mediated transport, actin filament-based movement, actin filament bundle assembly
		4	133343560-133460835	0.117275			NABP1	Double-strand break repair via homologous recombination, mitotic cell cycle checkpoint, response to ionizing radiation
		4	133343560-133460835	0.117275			TMEFF2	Negative regulation of cell migration, wound healing, spreading of cells, negative regulation of integrin biosynthetic process, negative regulation of stress fiber assembly
	3	22	64400409-65366613	0.966204			AADAT	Lysine biosynthesis, Lysine degradation, Tryptophan metabolism, Metabolic pathways, Biosynthesis of antibiotics, 2-Oxocarboxylic acid metabolism
		3	62922154-62970284	0.04813	12	46.1538	ANXA10	Mitochondrion, calcium ion binding, calcium-dependent phospholipid binding
		35	61484555-62970284	1.48573			CA10	Alpha carbonic anhydrase, Carbonic anhydrase-related protein, CA-X, Carbonic anhydrase, alpha-class
		10	64133296-64522195	0.388899	11	42.3077	CBR4	Fatty acid biosynthetic process, daunorubicin metabolic process, doxorubicin metabolic process, protein homotetramerization, protein heterotetramerization, oxidation-reduction process
		19	64133296-65035777	0.902481			CLCN3	Negative regulation of cell volume, endosomal lumen acidification, chloride transmembrane transport
		11	82755323-83629866	0.874543			ELAVL2	ELAV like neuron-specific RNA binding protein 2, brain development
		12	82898548-83290399	0.391851	12	46.1538
		29	66349657-67437329	1.08767	11	42.3077	GALNTL6	Protein glycosylation
		11	57851027-58396621	0.545594			HLF	Multicellular organism development, skeletal muscle cell differentiation
		3	57877274-58036768	0.159494	12	46.1538
		5	57957983-58032114	0.074131	13	50
		16	75864979-76374375	0.509396	12	46.1538	LOC102389548	Bubalus bubalis Transforming acidic coiled-coil-containing protein 3-like
		8	76415338-76716658	0.30132	13	50
		20	64133296-65081303	0.948007	11	42.3077	LOC102389468	Bubalus bubalis Chromosome unknown open reading frame, human C4orf27
		15	58185726-59115874	0.930148			LOC102390200	Bubalus bubalis Peptidyl-prolyl cis-trans isomerase A-like
		2	58758681-58792229	0.033548	12	46.1538
		14	58045774-58861189	0.815415	11	42.3077	LOC102416224	Bubalus bubalis Cytochrome c oxidase assembly protein COX11, mitochondrial-like
		4	57944074-58792229	0.848155	12	46.1538
		5	57957983-58032114	0.074131	13	50
		22	64311260-65250878	0.939618	11	42.3077	MFAP3L	Immunoglobulin subtype, Immunoglobulin-like domain
		8	62734865-62970284	0.235419	12	46.1538	MFSD14B	Transmembrane transport
		10	57851027-58355820	0.504793	11	42.3077	MMD	Cytolysis, regulation of protein localization, positive regulation of neuron differentiation, positive regulation of protein kinase activity
		3	57877274-58036768	0.159494	12	46.1538
		5	57957983-58032114	0.074131	13	50
		17	64133296-64893438	0.760142	11	42.3077	NEK1	Cilium assembly
		9	64133296-64461287	0.327991			PALLD	Keratinocyte development, epithelial cell morphogenesis, cell migration, actin cytoskeleton organization
		12	64133296-64712100	0.578804			SH3RF1	Apoptotic process, protein ubiquitination, negative regulation of cysteine-type endopeptidase activity involved in apoptotic process, regulation of JNK cascade, negative regulation of extrinsic apoptotic signaling pathway
		14	57851027-58836731	0.985704			STXBP4	Syntaxin binding protein,PDZ domain, EF-hand-like domain
		5	57877274-58792229	0.914955	12	46.1538
		5	57957983-58032114	0.074131	13	50
		1	57957983-57957983	0			TMEM100	Protein kinase B signaling, positive regulation of endothelial cell differentiation, regulation of calcium-mediated signaling, regulation of sensory perception of pain, arterial endothelial cell differentiation, positive regulation of vasculogenesis
		15	58045774-58909858	0.864084	11	42.3077	TOM1L1	Intracellular protein transport, signal transduction, positive regulation of protein autophosphorylation, negative regulation of mitotic nuclear division
		4	57944074-58792229	0.848155	12	46.1538
		5	57957983-58032114	0.074131	13	50
	5	23	76488971-77331156	0.842185	12	46.1538	C5H11orf54	Undetermined function
		25	76488971-77440517	0.951546			CEP295	Cilium assembly, positive regulation of organelle assembly
		10	83326455-83646447	0.319992	11	42.3077	CTSC	T cell mediated cytotoxicity, zymogen activation, proteolysis involved in cellular protein catabolic process, positive regulation of apoptotic signaling pathway
		29	76747146-77878404	1.13126	12	46.1538	DEUP1	Deuterosome assembly protein 1, involved in multiciliated cell differentiation process
		2	78629732-78657624	0.027892	11	42.3077	FAT3	Homophilic cell adhesion via plasma membrane adhesion molecules
		30	77331156-78598437	1.26728	12	46.1538
		4	83326455-83439494	0.113039	11	42.3077	GRM5	Protein kinase C-activating G-protein coupled receptor signaling pathway, G-protein coupled glutamate receptor signaling pathway, learning, locomotory behavior, regulation of long-term neuronal synaptic plasticity
		19	76284438-77071654	0.787216	12	46.1538	HEPHL1	Ferroxidase activity, copper ion binding
		2	76284438-76375624	0.091186			LOC102389890	Bubalus bubalis complement factor H-like
		21	77301495-78274799	0.973304			LOC102409600	Bubalus bubalis elongation factor 1-alpha, oocyte form-like
		1	76284438-76284438	0			LOC112585128	Undetermined gene
		28	76702444-77662174	0.95973			LOC112585257	Undetermined gene
		24	76375624-77331156	0.955532			MED17	Transcription coactivator activity, receptor activity, thyroid hormone receptor binding
		22	77234627-78247643	1.01302			MTNR1B	Neuroactive ligand-receptor interaction, Circadian entrainment
		17	76284438-76972311	0.687873			PANX1	Response to ischemia, cation transport, cell-cell signaling, response to ATP, protein hexamerization, positive regulation of interleukin-1 alpha&beta secretion
		12	83326455-83717394	0.390939	11	42.3077	RAB38	Small GTPase mediated signal transduction, melanosome organization, endosome to melanosome transport, protein localization to membrane, phagosome acidification melanosome assembly
		23	77071654-78036119	0.964465	12	46.1538	SLC36A4	Amino acid transmembrane transport, proline transport
		7	83514590-83717394	0.202804	11	42.3077	TMEM135	Mitochondrial inner membrane translocase
		24	76488971-77408814	0.919843	12	46.1538	TAF1D	Transcription, DNA-templated, regulation of transcription, DNA-templated
		24	76375624-77331156	0.955532			VSTM5	Integral component of membrane
	10	16	50633828-51297845	0.664017			FHL5	Transcription coactivator activity, zinc ion binding
		2	51119017-51159702	0.040685	13	50
		20	50172813-51088765	0.915952	12	46.1538	FUT9	Fucosyltransferases that synthesizes the LeX oligosaccharide (CD15) expressed in the organ buds progressing in mesenchyma during embryogenesis
		2	51119017-51159702	0.040685	13	50
		12	50819969-51297845	0.477876	12	46.1538	GPR63	Integral component of membrane, receptor complex
		2	51119017-51159702	0.040685	13	50
		8	51001849-51297845	0.295996	12	46.1538	KLHL32	Protein ubiquitination involved in ubiquitin-dependent protein catabolic process
		2	51119017-51159702	0.040685	13	50
		25	49460068-50429553	0.969485	12	46.1538	MANEA	Metabolic process
		4	51194727-51297845	0.103118			MMS22L	Double-strand break repair via homologous recombination, replication fork processing
		9	50930041-51297845	0.367804			NDUFAF4	Mitochondrial respiratory chain complex I assembly
		2	51119017-51159702	0.040685	13	50
		18	50521091-51297845	0.776754	12	46.1538	UFL1	Osteoblast differentiation, negative regulation of NF-kappaB transcription factor activity, , regulation of protein localization, regulation of intracellular estrogen receptor signaling pathway, response to endoplasmic reticulum stress, positive regulation of glial cell proliferation
		2	51119017-51159702	0.040685	13	50
	17	10	35763976-36162562	0.398586	11	42.3077	FSTL5	Calcium ion binding

## Sheet: (b) Brandenburg
Table S3(b).List of potential candidate genes and relative functional annotation found in ROH hotspots region in Brandenburg buffalo populations (Ger_Jüt).
Population	Chr	N. SNP	Range Genome pos.	Region (Mb)	N. Animals	Percentage	Gene_ID	Gene Funtional Annotation (DAVID V6.8)
Ger_Jüt	1	59	135866363-137829033	1.96267	11	40.7407	NLGN1	Regulation of respiratory gaseous exchange by neurological system process, cell adhesion, heterophilic cell-cell adhesion via plasma membrane cell adhesion molecules, neuron cell-cell adhesion, synapse assembly, positive regulation of circadian sleep/wake cycle, wakefulness, synaptic vesicle targeting
		1	92157809-92157809	0	16	59.2593
		44	135866363-137630230	1.76387	11	40.7407	NAALADL2	N-acetylated alpha-linked acidic dipeptidase-like 2- correct function unknown. Association with bovine respiratory disease susceptibility
		1	92157809-92157809	0	16	59.2593	ZPLD1	Zona Pellucida Like Domain Containing 1,diseases associated include Cerebral Cavernous Malformations
	3	3	62922154-62970284	0.04813	15	55.5556	ANXA10	Calcium ion binding, calcium-dependent phospholipid binding
		24	61969410-62970284	1.00087			CA10	Alpha carbonic anhydrase, Carbonic anhydrase-related protein, CA-X, Carbonic anhydrase, alpha-class
		11	61484555-61940584	0.456029	16	59.2593
		21	59506021-60188786	0.682765	11	40.7407	KIF2B	Microtubule-based movement, microtubule depolymerization, mitotic nuclear division, cell division, metaphase plate congression, regulation of chromosome segregation
		8	62734865-62970284	0.235419	15	55.5556	MFSD14B	Transmembrane transport
	4	2	132962780-132984058	0.021278	11	40.7407	BICC1	Determination of left/right symmetry, heart development, negative regulation of canonical Wnt signaling pathway
		24	132138581-132984058	0.845477			BMS1	Ribosome biogenesis in eukaryotes
		27	131659853-132653642	0.993789			CHRM3	Adenylate cyclase-inhibiting G-protein coupled acetylcholine receptor signaling pathway, phospholipase C-activating G-protein coupled acetylcholine receptor signaling pathway, synaptic transmission, cholinergic, positive regulation of smooth muscle contraction, saliva secretion
		10	131400314-131626787	0.226473	12	44.4444
		17	132538425-132984058	0.445633	11	40.7407	CSGALNACT2	Chondroitin sulfate proteoglycan biosynthetic process, dermatan sulfate proteoglycan biosynthetic process
		8	132738157-132984058	0.245901			FXYD4	Aldosterone-regulated sodium reabsorption
		7	132765994-132984058	0.218064			HNRNPF	mRNA processing, RNA splicing, regulation of RNA splicing
		27	130928376-131904133	0.975757			LOC102392518	Bubalus bubalis 60S ribosomal protein L17-like
		11	131374485-131626787	0.252302	12	44.4444
		28	131755527-132765994	1.01047	11	40.7407	LOC102400568	Bubalus bubalis zinc finger protein 33B-like
		26	131960259-132911667	0.951408			LOC102407296	Uncharacterized
		16	132538425-132984058	0.445633			RASGEF1A	Small GTPase mediated signal transduction, cell migration, positive regulation of Ras protein signal transduction
		17	132484244-132984058	0.499814			RET	MAPK cascade, ureteric bud development, neural crest cell migration, embryonic epithelial tube formation, homophilic cell adhesion via plasma membrane adhesion molecules, neuron cell-cell adhesion, transmembrane receptor protein tyrosine kinase signaling pathway
		24	132138581-132984058	0.845477			ZNF248	Regulation of transcription, DNA-templated
		27	132004145-132984058	0.979913			ZNF25	General function prediction only
		28	131827965-132796482	0.968517			ZNF37A	Nucleic acid binding and DNA-binding transcription factor activity
	5	23	82927294-83646447	0.719153			CTSC	T cell mediated cytotoxicity, zymogen activation, proteolysis involved in cellular protein catabolic process, positive regulation of apoptotic signaling pathway
		14	83849867-84186999	0.337132			FZD4	Vasculogenesis, Wnt signaling pathway, calcium modulating pathway, sensory perception of sound, negative regulation of cell-substrate adhesion, regulation of vascular endothelial growth factor receptor signaling pathway, locomotion involved in locomotory behavior, substrate adhesion-dependent cell spreading, extracellular matrix-cell signaling, non-canonical Wnt signaling pathway, progesterone se…
		16	82927294-83439494	0.5122			GRM5	Protein kinase C-activating G-protein coupled receptor signaling pathway, G-protein coupled glutamate receptor signaling pathway, learning, locomotory behavior, regulation of long-term neuronal synaptic plasticity, regulation of synaptic transmission, glutamatergic
		4	84131359-84186999	0.05564			ME3	Pyruvate metabolic process, malate metabolic process
		9	83982006-84186999	0.204993			PRSS23	Proteolysis
		27	82927294-83807363	0.880069			RAB38	Small GTPase mediated signal transduction, melanosome organization
		24	83514590-84186999	0.672409			TMEM135	Mitochondrial inner membrane translocase subunit Tim
	7	8	44101038-44327863	0.226825	13	48.1481	no gene
		53	42201792-44079385	1.87759	14	51.8519
	10	26	54809919-55672909	0.86299	13	48.1481	ASCC3	DNA dealkylation involved in DNA repair, transcription, DNA-templated, regulation of transcription, DNA-templated, cell proliferation
		36	55226566-56444775	1.21821			GRIK2	Behavioral fear response, cellular calcium ion homeostasis, intracellular protein transport, neuronal action potential, synaptic transmission, glutamatergic, negative regulation of neuron apoptotic process, regulation of long-term neuronal synaptic plasticity
		4	54809919-54891464	0.081545			MCHR2	Phospholipase C-activating G-protein coupled receptor signaling pathway, neuropeptide signaling pathway
		16	54809919-55261133	0.451214			SIM1	Ureteric bud development, transcription, DNA-templated, regulation of transcription from RNA polymerase II promoter, nervous system development
	13	11	87306969-87628504	0.321535	11	40.7407	DIAPH3	Actin cytoskeleton organization
		15	87027697-87500584	0.472887			LOC112578510	Uncharacterized
	14	6	77672230-77891772	0.219542			BTBD3	Cerebral cortex development, regulation of proteolysis, protein ubiquitination
		16	76800050-77289822	0.489772			ISM1	Thrombospondin, type 1 repeat, AMOP
		22	76800050-77511707	0.711657			SPTLC3	Sphingoid biosynthetic process
		11	76800050-77141751	0.341701			TASP1	Positive regulation of transcription, DNA-templated
	16	9	71730733-72096910	0.366177			LOC102395743	Uncharacterized
	20	5	40917513-41156668	0.239155	12	44.4444	APBA2	In utero embryonic development, chemical synaptic transmission, locomotory behavior, regulation of gene expression, multicellular organism growth
		6	40877672-41156668	0.278996			FAM189A1	Integral component of membrane
		20	39784909-40442755	0.657846			LOC102397911	Bubalus bubalis neuronal acetylcholine receptor subunit alpha-7-like
		7	40837910-41156668	0.318758			NSMCE3	Regulation of transcription, DNA-templated, positive regulation of protein ubiquitination
		4	39784909-39900598	0.115689			OTUD7A	Innate immune response, regulation of inflammatory response, protein deubiquitination involved in ubiquitin-dependent protein catabolic process
		35	39878794-41011495	1.1327			PCSK6	Zygotic determination of anterior/posterior axis, embryo, determination of left/right symmetry, glycoprotein metabolic process, protein processing, peptide hormone processing, nerve growth factor production, secretion by cell
		31	39859882-40837910	0.978028			SNRPA1	Function unknown
		25	40204082-41156668	0.952586			TARSL2	Translation, ribosomal structure and biogenesis
		22	40344161-41156668	0.812507			TJP1	Blastocyst formation, sensory perception of sound, establishment of endothelial intestinal barrier
		27	40181885-41156668	0.974783			TM2D3	Complete proteome, Reference proteome, Signal
	23	29	48473500-49337461	0.863961	11	40.7407	C23H10orf143	Uncharacterized
		26	48473500-49252350	0.77885			EBF3	B-cell differentiation, bone development and neurogenesis
		30	48473500-49379893	0.906393			GLRX3	regulation of the force of heart contraction, negative regulation of cardiac muscle hypertrophy, cell redox homeostasis, oxidation-reduction process
		19	49157241-49671563	0.514322			LOC102406297	Uncharacterized
		15	49281794-49671563	0.389769			LOC112581575	Uncharacterized
		4	49589902-49671563	0.081661			LOC112581582	Uncharacterized
		22	48473500-49039366	0.565866			MGMT	DNA replication, recombination, and repair

## Sheet: (c) Lower Saxony
Table S3(c).List of potential candidate genes and relative functional annotation found in ROH hotspots region in Lower Saxony buffalo populations (Ger_Stad).
Population	Chr	N. SNP	Range Genome pos.	Region (Mb)	N. Animals	Percentage	Gene_ID	Gene Funtional Annotation (DAVID V6.8)
Ger_Stad	1	6	43793826-43952279	0.158453	12	46.1538	ARHGEF10	Myelination in peripheral nervous system, regulation of Rho protein signal transduction, centrosome duplication, positive regulation of stress fiber assembly, mitotic spindle assembly, activation of GTPase activity
		23	43031445-43763283	0.731838	14	53.8462
		6	43793826-43952279	0.158453	12	46.1538	CLN8	Integral component of membrane,
		20	43146669-43763283	0.616614	14	53.8462
		5	40483536-40618376	0.13484	13	50	CSMD1	Startle response, glucose homeostasis
		55	40687072-43228361	2.54129	14	53.8462
		5	43793826-43952279	0.158453	12	46.1538	DLGAP2	Sinapse Gene (associate with feeding behavior traits)
		17	43228361-43763283	0.534922	14	53.8462
		4	43854146-43952279	0.098133	12	46.15	ERICH1	Glutamate-rich protein 1
		4	43793826-43882139	0.088313			KBTBD11	Protein ubiquitination
		22	43031445-43763283	0.731838	14	53.8462
		5	43793826-43952279	0.158453	12	46.1538	LOC112577753	Undetermined gene
		21	43079218-43763283	0.684065	14	53.8462
		4	43793826-43882139	0.088313	12	46.1538	MYOM2	Muscle contraction
		23	42907113-43763283	0.85617	14	53.8462
	2	14	53685574-54566858	0.881284	14	53.8462	AMER3	Anatomical structure development, regulation of canonical Wnt signaling pathway
		14	56666155-57409991	0.743836	13	50	AMMECR1L	AMMECR1 domain, AMMECR1, AMMECR1, N-terminal
		1	57409991-57409991	0			BIN1	Nucleus organization, regulation of endocytosis, muscle cell differentiation, positive regulation of apoptotic process
		3	57247873-57409991	0.162118			ERCC3	DNA repair, hair cell differentiation, response to UV, UV protection,protein phosphorylation, apoptotic process, response to oxidative stress
		9	56906429-57409991	0.503562			GPR17	Negative regulation of inflammatory response to antigenic stimulus
		17	56422249-57193033	0.770784			HS6ST1	Angiogenesis, heparan sulfate proteoglycan biosynthetic process, enzymatic modification, lung alveolus development
		7	56178842-56398390	0.219548	14	53.8462
		11	53685574-54414788	0.729214			IMP4	rRNA processing
		16	54391308-55291353	0.900045			LOC102408414	Bubalus bubalis tubulin-specific chaperone A-like
		16	54264944-55258475	0.993531			LOC112581251	Undetermined gene
		8	53685574-54146961	0.461387			NIPA1/2	Magnesium ion transport
		2	53685574-53762915	0.077341			OCA2	Spermatid development, cell proliferation, melanocyte differentiation, melanin biosynthetic process, anion transmembrane transport
		25	54027784-55031745	1.00396			PLEKHB2	Pleckstrin Homology Domain Containing B2, involved in feed and legs traits in cattle, lean mass in mouse
		12	53685574-54456790	0.771216			PTPN18	Protein tyrosine phosphatase activity
		10	53685574-54391308	0.705734			TUBGCP5	Microtubule nucleation, meiotic nuclear division, cytoplasmic microtubule organization
		3	56319576-56398390	0.078814			UGGT1	UDP-glucose:glycoprotein glucosyltransferase activity, unfolded protein binding
	3	8	57957983-58258541	0.300558	12	46.1538	HLF	Multicellular organism development, skeletal muscle cell differentiation
		2	58036768-58045774	0.009006	13	50
		3	58019041-58032114	0.013073	14	53.8462
		3	58185726-58258541	0.072815	12	46.1538	LOC102390200	Bubalus Bubalis peptidyl-prolyl cis-trans isomerase A-like
		8	57957983-58258541	0.300558			LOC102416224	Bubalus Bubalis cytochrome c oxidase assembly protein COX11, mitochondrial-like
		2	58036768-58045774	0.009006	13	50
		3	58019041-58032114	0.013073	14	53.8462
		8	57957983-58258541	0.300558	12	46.1538	MMD	Positive protein kinase activity, regulation of protein localization, positive regulation of neuron differentiation
		2	58036768-58045774	0.009006	13	50
		3	58019041-58032114	0.013073	14	53.8462
		13	57957983-58032114	0.074131	12	46.1538	STXBP4	Syntaxin binding protein,PDZ domain, EF-hand-like domain
		2	58036768-58045774	0.009006	13	50
		3	58019041-58032114	0.013073	14	53.8462
		8	57957983-58258541	0.300558	12	46.1538	TOM1L1	Intracellular protein transport, signal transduction, positive regulation of protein autophosphorylation, negative regulation of mitotic nuclear division
		2	58036768-58045774	0.009006	13	50
		3	58019041-58032114	0.013073	14	53.8462
	4	12	104705532-105139185	0.433653	12	46.1538	ALX1	RNA polymerase II regulatory region sequence-specific DNA binding, transcriptional activator activity, RNA polymerase II transcription regulatory region sequence-specific binding,
		14	105178875-105665061	0.486186	13	50
		11	104735989-105139185	0.403196	12	46.1538	LRRIQ1	Lipoprotein metabolism, protease degradation, platelet derived growth factor receptor regulation, blood brain barrier permeability, cell growth, cell migration, inflammation, and apoptosis
		17	105178875-105776725	0.59785	13	50
		2	105807905-105856728	0.048823	14	53.8462
		10	104605063-104930413	0.32535	12	46.1538	MGAT4C	N-glycan processing,
		15	104605063-105103776	0.498713			NTS	Regulation of blood vessel size
		16	104605063-105139185	0.534122			RASSF9	Core regulatory component of a calcium channel in the mitochondrial inner membrane.
		2	105103776-105139185	0.035409			SLC6A15	Sodium ion transport, neurotransmitter transport, neutral amino acid transport, leucine transport, proline transport, proline transmembrane transport
		17	105178875-105776725	0.59785	13	50
		2	105807905-105856728	0.048823	14	53.8462
		6	104979951-105139185	0.159234	12	46.1538	TSPAN19	Cell surface receptor signaling pathway
		17	105178875-105776725	0.59785	13	50
		2	105807905-105856728	0.048823	14	53.8462
	5	8	82647075-82874647	0.227572	12	46.1538	CTSC	T cell mediated cytotoxicity, zymogen activation, proteolysis involved in cellular protein catabolic process, positive regulation of apoptotic signaling pathway,
		14	82899791-83646447	0.746656	13	50
		9	82927294-83238086	0.310792	14	53.8462
		5	86800402-86876668	0.076266	12	46.1538	DLG2	Decreased body weight, decreased circulating HDL cholesterol levels, and increased susceptibility to bacterial infection
		10	86622784-87122062	0.499278	13	50
		11	86684565-87331490	0.646925	14	53.8462
		12	82565429-82874647	0.309218	12	46.1538	GRM5	Learning, locomotory behavior, regulation of long-term neuronal synaptic plasticity, regulation of synaptic transmission, glutamatergic
		8	82899791-83439494	0.539703	13	50
		9	82927294-83238086	0.310792	14	53.8462
		4	84131359-84186999	0.05564	13	50	ME3	Pyruvate metabolic process, malate metabolic process
		9	83982006-84186999	0.204993	13	50	PRSS23	Proteolysis
		4	82785842-82874647	0.088805	12	46.1538	RAB38	Small GTPase mediated signal transduction,protein localization to membrane
		19	82899791-83807363	0.907572	13	50
		9	82927294-83238086	0.310792	14	53.8462
		24	83514590-84186999	0.672409	13	50	TMEM135	Mitochondrial inner membrane translocase subunit
		5	82565429-82647075	0.081646	12	46.1538	TYR	Cell proliferation, melanin biosynthetic process, pigmentation, thymus development, oxidation-reduction process
	12	21	59242799-59926460	0.683661	13	50	AHSA2P	Activator of heat shock 90 kDa protein ATPase homolog 2 , response to heat stress
		9	60526491-60890980	0.364489	12	46.1538	B3GNT2	Protein glycosylation
		16	59926460-60465660	0.5392	13	50
		1	60486438-60486438	0	14	53.8462
		3	60526491-60616871	0.09038	12	46.1538	CCT4	Protein stabilization, positive regulation of telomerase activity,binding of sperm to zona pellucida,Stress tolerant
		26	59612206-60465660	0.853454	13	50
		1	60486438-60486438	0	14	53.8462
		8	60526491-60808945	0.282454	12	46.1538	COMMD1	Negative regulation of sodium ion transmembrane transport, negative regulation of protein localization to cell surface, positive regulation of protein ubiquitination,NF-kappaB signaling, sodium transport, and copper metabolism
		24	59640355-60465660	0.825305	13	50
		1	60486438-60486438	0	14	53.8462
		33	60526491-61598774	1.07228	12	46.1538	EHBP1	Insulin-regulated GLUT4 recycling in cultured adipocytes, actin reorganization
		5	60370316-60465660	0.095344	13	50
		1	60486438-60486438	0	14	53.8462
		2	60526491-60592133	0.065642	12	46.1538	FAM161A	Autosomal-recessive retinitis pigmentosa 28.
		24	59612206-60465660	0.853454	13	50
		1	60486438-60486438	0	14	53.8462
		25	57889513-58567003	0.67749	12	46.1538	LRRTM4	Negative regulation of protein kinase activity, cytokine-mediated signaling pathway, negative regulation of JAK-STAT cascade
		13	59242799-59612206	0.369407	13	50
		14	61186773-61598774	0.412001	12	46.1538	MDH1	Positive regulation of defense response to virus by host, carbohydrate metabolic process, tricarboxylic acid cycle, oxaloacetate metabolic process, malate metabolic process, NADH metabolic process
		29	60734395-61598774	0.864379	12	46.1538	OTX1	Anterior/posterior pattern specification, metencephalon development, midbrain development, inner ear morphogenesis, diencephalon morphogenesis
		20	60526491-61155748	0.629257	12	46.1538	TMEM17	Smoothened signaling pathway, nonmotile primary cilium assembly, cilium assembly, cilium morphogenesis
		9	60263908-60465660	0.201752	13	50
		1	60486438-60486438	0	14	53.8462
		6	61475834-61598774	0.12294	12	46.1538	UGP2	Glycogen metabolic process
		4	61521592-61598774	0.077182	12	46.1538	VPS54	Golgi to vacuole transport, lysosomal transport, growth, retrograde transport, endosome to Golgi, homeostasis of number of cells within a tissue, musculoskeletal movement
		25	60890980-61598774	0.707794	12	46.1538	WDPCP	Regulation of establishment of cell polarity, digestive system development, palate development, respiratory system development, cardiovascular system development
	15	8	51132758-51341076	0.208318	13	50	ADHFE1	Energy production and conversion
		10	51364293-51698543	0.33425	14	53.8462
		31	50380499-51341076	0.960577	13	50	ARFGEF1	Golgi organization, endomembrane system organization, protein transport
		4	51364293-51462906	0.098613	14	53.8462
		37	49398860-50424876	1.02602	13	50	C15H8orf34	Undetermined gene
		23	50644702-51341076	0.696374	13	50	COPS5	Protein deubiquitination, positive regulation of transcription from RNA polymerase II promoter,regulation of cell cycle
		8	51364293-51594828	0.230535	14	53.8462
		46	49998615-51301166	1.30255	13	50	CPA6	Metallocarboxypeptidase activity, zinc ion binding
		1	51341076-51341076	0	13	50	CRH	Locomotory exploration behavior, positive regulation of cortisol secretion, negative regulation of glucagon secretion, glucocorticoid biosynthetic process, inflammatory response, signal transductio
		10	51364293-51698543	0.33425	14	53.8462
		26	50540788-51341076	0.800288	13	50	CSPP1	Positive regulation of cytokinesis
		8	51364293-51594828	0.230535	14	53.8462
		9	51396883-51698543	0.30166	14	53.8462	DNAJC5B	Protein processing in endoplasmic reticulum
		18	50813059-51341076	0.528017	13	50	LOC102392047	Undetermined gene
		10	51364293-51698543	0.33425	14	53.8462
		15	50904303-51341076	0.436773	13	50	LOC102407794	Bubalus bubalis zinc finger matrin-type protein 1-like
		10	51364293-51698543	0.33425	14	53.8462
		19	50751156-51341076	0.58992	13	50	MCMDC2	DNA replication, recombination, and repair
		10	51364293-51698543	0.33425	14	53.8462
		12	50998538-51341076	0.342538	13	50	MYBL1	Cell differentiation
		10	51364293-51698543	0.33425	14	53.8462
		2	51650325-51698543	0.048218	14	53.8462	PDE7A	Signal transduction
		21	50712170-51341076	0.628906	13	50	PPP1R42	Regulation of phosphatase activity
		10	51364293-51698543	0.33425	14	53.8462
		44	49570249-50844165	1.27392	13	50	PREX2	G-protein coupled receptor signaling pathway, adult locomotory behavior, phosphatidylinositol 3-kinase signaling, regulation of Rho protein signal transduction, dendrite morphogenesis
		6	51182220-51341076	0.158856	13	50	RRS1	Ribosomal biogenesis regulatory protein
		10	51364293-51698543	0.33425	14	53.8462
		3	49398860-49447819	0.048959	13	50	SULF1	Negative regulation of fibroblast growth factor receptor signaling pathway, vascular endothelial growth factor receptor signaling pathway, positive regulation of smooth muscle cell proliferation, embryonic skeletal system development, cartilage development, bone development, innervation
		21	50712170-51341076	0.628906	13	50	TCF24	Protein dimerization activity
		10	51364293-51698543	0.33425	14	53.8462
		1	51341076-51341076	0	13	50	TRIM55	Associates transiently with microtubules, myosin, and titin during muscle sarcomere assembly
		10	51364293-51698543	0.33425	14	53.8462
		13	50960965-51341076	0.380111	13	50	VCPIP1	Thiol-dependent ubiquitin-specific protease activity
		10	51364293-51698543	0.33425	14	53.8462
		11	51058491-51341076	0.282585	13	50	VXN	Required for neurogenesis in the neural plate and retina
		10	51364293-51698543	0.33425	14	53.8462

## Sheet: (d) Saxony
Table S3(d).List of potential candidate genes and relative functional annotation found in ROH hotspots region in Saxony buffalo populations (Ger_Wies).
Population	Chr	N. SNP	Range Genome pos.	Region (Mb)	N. Animals	Percentage	Gene_ID	Gene Funtional Annotation (DAVID V6.8)
Ger_Wies	1	32	77129665-78422774	1.29311	10	35.7143	CADM2	Homophilic cell adhesion via plasma membrane adhesion molecules, heterophilic cell-cell adhesion via plasma membrane cell adhesion molecules, cell recognition
		4	136449519-136672249	0.22273	9	32.1429	NAALADL2	General function prediction only
		23	136713376-137630230	0.916854	10	35.7143
		34	137231577-138105004	0.873427			NLGN1	Lipid metabolism, regulation of respiratory gaseous exchange by neurological system process, cell adhesion, heterophilic cell-cell adhesion via plasma membrane cell adhesion molecules, neuron cell-cell adhesion, synapse assembly, positive regulation of circadian sleep/wake cycle, wakefulness, synaptic vesicle targeting, calcium-dependent cell-cell adhesion via plasma membrane cell adhesion molecu…
	2	9	54084212-54566858	0.482646	9	32.1429	AMER3	Anatomical structure development, regulation of canonical Wnt signaling pathway
		18	56666155-57609259	0.943104			AMMECR1L	AMMECR1 domain, AMMECR1, AMMECR1, N-terminal
		16	54084212-54910957	0.826745			ARHGEF4	Protein domain specific binding and Rho guanyl-nucleotide exchange factor activity
		12	57409991-57838118	0.428127			BIN1	Nucleus organization, regulation of endocytosis, muscle cell differentiation, positive regulation of apoptotic process, regulation of neuron differentiation, positive regulation of astrocyte differentiation, nucleus localization, lipid tube assembly
		6	54084212-54414788	0.330576			CCDC115	Lysosome, endosome, endoplasmic reticulum-Golgi intermediate compartment, COPI-coated vesicle, extrinsic component of endoplasmic reticulum membrane
		3	54084212-54146961	0.062749			CYFIP1	Regulation of cell shape, Rac protein signal transduction, lamellipodium assembly, ruffle organization, axon extension, cognition, positive regulation of Arp2/3 complex-mediated actin nucleation
		14	57247873-57838118	0.590245			ERCC3	Protein phosphorylation, apoptotic process, response to oxidative stress, protein localization, response to UV, UV protection, nucleotide-excision repair, DNA incision, hair cell differentiation
		17	54084212-54975714	0.891502			FAM168B	Plasma membrane, integral component of membrane, axon, perinuclear region of cytoplasm, extracellular exosome
		20	56906429-57838118	0.931689			GPR17	Negative regulation of inflammatory response to antigenic stimulus
		24	56178842-57193033	1.01419			HS6ST1	Angiogenesis, heparan sulfate proteoglycan biosynthetic process, enzymatic modification, lung alveolus development, neuron development, labyrinthine layer blood vessel development
		6	54084212-54414788	0.330576			IMP4	rRNA processing
		18	57010084-57838118	0.828034			IWS1	Transcription, DNA-templated, regulation of mRNA export from nucleus
		21	56845422-57838118	0.992696			LIMS2	Single organismal cell-cell adhesion, negative regulation of apoptotic process, cell-cell junction organization, negative regulation of neural precursor cell proliferation, negative regulation of hepatocyte proliferation, positive regulation of integrin-mediated signaling pathway
		13	57379670-57838118	0.458448			LOC102407599	Uncharacterized
		16	54391308-55291353	0.900045			LOC102408414	Uncharacterized
		9	57565527-57838118	0.272591			LOC102413639	Uncharacterized
		16	54264944-55258475	0.993531			LOC112581251	Uncharacterized
		15	57193033-57838118	0.645085			MAP3K2	Positive regulation of transcription, DNA-templated, cellular response to mechanical stimulus
		2	57805999-57838118	0.032119			MFSD6	Integral component of membrane,
		20	56906429-57838118	0.931689			MYO7B	Involved in linking protocadherins to the actin cytoskeleton and is essential for proper microvilli function
		8	57609259-57838118	0.228859			NAB1	Endochondral ossification, regulation of transcription, DNA-templated, nervous system development, Schwann cell differentiation, myelination, regulation of epidermis development, negative regulation of transcription, DNA-templated
		3	57774238-57838118	0.06388			NEMP2	Nuclear envelope, integral component of membrane
		3	54084212-54146961	0.062749			NIPA1	Magnesium ion transport
		18	54084212-55031745	0.947533			PLEKHB2	Regulation of cell differentiation
		18	56666155-57609259	0.943104			POLR2D	Nuclear-transcribed mRNA catabolic process, deadenylation-dependent decay, transcription initiation from RNA polymerase II promoter, mRNA export from nucleus in response to heat stress
		16	57080163-57838118	0.757955			PROC	Proteolysis, blood coagulation, negative regulation of blood coagulation, negative regulation of apoptotic process, negative regulation of inflammatory response, negative regulation of coagulation, positive regulation of establishment of endothelial barrier
		7	54084212-54456790	0.372578			PTPN18	Protein tyrosine phosphatase activity, non-membrane spanning protein tyrosine phosphatase activity
		20	56454345-57503555	1.04921			SAP130	Negative regulation of transcription from RNA polymerase II promoter, regulation of gene expression, histone H3 acetylation
		20	56815640-57774238	0.958598			SFT2D3	Vesicle-mediated transport
		5	54084212-54391308	0.307096			TUBGCP5	Microtubule nucleation, meiotic nuclear division, cytoplasmic microtubule organization, centrosome duplication, interphase microtubule nucleation by interphase microtubule organizing center, mitotic spindle assembly
		22	56319576-57379670	1.06009			UGGT1	Protein N-linked glycosylation via asparagine, endoplasmic reticulum unfolded protein response, 'de novo' posttranslational protein folding, ER-associated misfolded protein catabolic process
		21	56783972-57774238	0.990266			WDR33	Proteinaceous extracellular matrix, nucleolus, mRNA cleavage and polyadenylation specificity factor complex
	3	3	62922154-62970284	0.04813	13	46.4286	ANXA10	Calcium ion binding, calcium-dependent phospholipid binding,
		35	61484555-62970284	1.48573	9	32.1429	CA10	Alpha carbonic anhydrase, Carbonic anhydrase-related protein, CA-X, Carbonic anhydrase, alpha-class
		14	83163044-83290399	0.127355	9	32.1429	ELAVL2	ELAV like neuron-specific RNA binding protein 2, brain development
		10	82755323-83133278	0.377955	10	35.7143
		19	82031525-82675483	0.643958	9	32.1429	IZUMO3	Protein homodimerization activity
		8	82702263-82978854	0.276591	10	35.7143
		16	59225055-59692188	0.467133			KIF2B	Microtubule-based movement, microtubule depolymerization, mitotic nuclear division, cell division, metaphase plate congression, regulation of chromosome segregation
		1	59708201-59708201	0	12	42.8571
		11	59738579-60188786	0.450207	13	46.4286
		8	62734865-62970284	0.235419			MFSD14B	Transmembrane transport
	5	13	76488971-76834209	0.345238	12	42.8571	C5H11orf54	Undetermined function
		10	76930184-77331156	0.400972	13	46.4286
		13	76488971-76834209	0.345238	12	42.8571	CEP295	Cilium assembly, positive regulation of organelle assembly
		12	76930184-77440517	0.510333	13	46.4286
		8	76747146-76834209	0.087063	12	42.8571	DEUP1	Specification and formation of the deuterosome inner core
		21	76930184-77878404	0.94822	13	46.4286
		8	78720535-78981124	0.260589	12	42.8571	FAT3	Homophilic cell adhesion via plasma membrane adhesion molecules
		31	77331156-78657624	1.32647	13	46.4286
		15	76284438-76834209	0.549771	12	42.8571	HEPHL1	Integral component of membrane,ferroxidase activity, copper ion binding
		4	76930184-77071654	0.14147	13	46.4286
		2	76284438-76375624	0.091186	12	42.8571	LOC102389890	Bubalus Bubalis complement factor H-like(LOC102389890)
		1	76284438-76284438	0			LOC112585128	Uncharacterized
		12	76702444-76834209	0.131765			LOC112585257	Uncharacterized
		16	76930184-77662174	0.73199	13	46.4286
		14	76375624-76834209	0.458585	12	42.8571	MED17	Transcription initiation from RNA polymerase II promoter, stem cell population maintenance, androgen receptor signaling pathway, positive regulation of transcription from RNA polymerase II promoter
		10	76930184-77331156	0.400972	13	46.4286
		15	76284438-76834209	0.549771	12	42.8571	PANX1	Response to ischemia, cation transport, cell-cell signaling, response to ATP, protein hexamerization, positive regulation of interleukin-1 alpha secretion, positive regulation of interleukin-1 beta secretion
		2	76930184-76972311	0.042127	13	46.4286
		23	77071654-78036119	0.964465			SLC36A4	Amino acid transmembrane transport, proline transport
		13	76488971-76834209	0.345238	12	42.8571	TAF1D	Transcription, DNA-templated, regulation of transcription, DNA-templated
		11	76930184-77408814	0.47863	13	46.4286
		14	76375624-76834209	0.458585	12	42.8571	VSTM5	Immunoglobulin subtype
		10	76930184-77331156	0.400972	13	46.4286
	6	20	63565369-64301258	0.735889	9	32.1429	No gene
	12	3	56867271-56918003	0.050732	11	39.2857	LOC112577983	Uncharacterized
		2	57640818-57671921	0.031103			LRRTM4	Negative regulation of protein kinase activity, cytokine-mediated signaling pathway, negative regulation of JAK-STAT cascade
		15	57702241-58567003	0.864762	12	42.8571
		12	58135916-58481620	0.345704	13	46.4286
	16	26	32590779-33518746	0.927967	9	32.1429	ANAPC15	Mitotic nuclear division, cell division, regulation of mitotic cell cycle spindle assembly checkpoint
		18	32426645-33052604	0.625959			ARAP1	Endocytosis
		3	32426645-32493785	0.06714			ARHGEF17	Lamellipodium assembly, regulation of Rho protein signal transduction, intracellular signal transduction, filopodium assembly
		24	32865916-33746521	0.880605			ART1	Protein ADP-ribosylation
		15	32426645-32949436	0.522791			ATG16L2	Autophagosome assembly, negative stranded viral RNA replication
		24	32865916-33746521	0.880605			CHRNA10	Signal transduction, positive regulation of cytosolic calcium ion concentration, synaptic transmission, cholinergic, inner ear morphogenesis, detection of mechanical stimulus involved in sensory perception of sound
		28	32426645-33389623	0.962978			CLPB	Cellular response to heat
		14	32426645-32917852	0.491207			FCHSD2	Neuromuscular synaptic transmission, regulation of actin filament polymerization
		26	32493785-33389623	0.895838			FOLR2/INPPL1	Positive regulation of cell proliferation/endochondral ossification, glucose metabolic process, phosphatidylinositol biosynthetic process, endocytosis, actin filament organization, negative regulation of cell proliferation, post-embryonic development, negative regulation of gene expression, response to insulin
		26	32682588-33627915	0.945327			IL18BP	T-helper 1 type immune response
		27	32590779-33572398	0.981619			LAMTOR1	Cell growth, positive regulation of TOR signaling, lysosome localization, endosome localization, cellular protein localization, cholesterol homeostasis, positive regulation of MAPK cascade, positive regulation of GTPase activity, regulation of cholesterol import, cellular response to amino acid stimulus
		27	32527526-33518746	0.99122			LOC102390798	Uncharacterized
		27	32643641-33627915	0.984274			NUMA1	Cell division and chromosome partitioning
		25	32865916-33860773	0.994857			NUP98	DNA replication, RNA export from nucleus, protein import into nucleus, telomere tethering at nuclear periphery, nuclear pore complex assembly
		5	32426645-32590779	0.164134			P2RY2	Phospholipase C-activating G-protein coupled receptor signaling pathway, G-protein coupled purinergic nucleotide receptor signaling pathway, regulation of vasodilation, positive regulation of mucus secretion
		3	32426645-32493785	0.06714			P2RY6	Transepithelial chloride transport, cellular response to prostaglandin E stimulus, cellular response to organic cyclic compound
		21	32426645-33156521	0.729876			PDE2A	Negative regulation of vascular permeability, positive regulation of vascular permeability, GMP catabolic process, cGMP catabolic process, positive regulation of inflammatory response, establishment of endothelial barrier, cellular response to mechanical stimulus, cellular response to cGMP, cellular response to transforming growth factor beta stimulus, cellular response to granulocyte macrophage …
		22	32949436-33860773	0.911337			PGAP2	Involved in the lipid remodeling steps of GPI-anchor maturation
		26	32493785-33389623	0.895838			PHOX2A	Noradrenergic neuron differentiation, somatic motor neuron differentiation, oculomotor nerve formation, trochlear nerve formation, locus ceruleus development, midbrain development, regulation of respiratory gaseous exchange
		1	32426645-32426645	0			RELT	Inflammatory response, immune response, multicellular organism development, response to lipopolysaccharide, regulation of cell proliferation, regulation of apoptotic process
		21	32972097-33860773	0.888676			RHOG	Rho protein signal transduction, Rac protein signal transduction, actin cytoskeleton organization, positive regulation of transcription, DNA-templated, cell chemotaxis, positive regulation of establishment of protein localization to plasma membrane, activation of GTPase activity, regulation of ruffle assembly
		29	32682588-33746521	1.06393			RNF121	ER-associated ubiquitin-dependent protein catabolic process, endoplasmic reticulum unfolded protein response
		16	33192556-34003931	0.811375			RRM1	DNA replication, deoxyribonucleotide biosynthetic process, protein heterotetramerization
		17	32426645-32994098	0.567453			STARD10	Phospholipid transport, bile acid secretion, positive regulation of peroxisome proliferator activated receptor signaling pathway
		21	32994098-34003931	1.00983			STIM1	Store-operated calcium entry, detection of calcium ion, cellular calcium ion homeostasis, myotube differentiation, activation of store-operated calcium channel activity, regulation of calcium ion transport, enamel mineralization
		7	33572398-34003931	0.431533			TRIM21	Protein polyubiquitination, protein monoubiquitination, cell cycle, positive regulation of autophagy, protein ubiquitination, protein destabilization, negative regulation of NF-kappaB transcription factor activity, negative regulation of viral transcription, response to interferon-gamma, positive regulation of cell cycle, positive regulation of viral entry into host cell
		2	33860773-34003931	0.143158			TRIM68	Protein autoubiquitination, regulation of androgen receptor signaling pathway
